# Supplementary material for: Significant correlations between blood lipids, cytokines, and C-reactive protein in healthy humans
Source: Lipids Health Dis. 2026 Apr 9;25:107. doi: 10.1186/s12944-026-02939-w (PMC13078040; doi:10.1186/s12944-026-02939-w)
Supplement: Supplementary file 1 — Supplementary Material 1. [file 12944_2026_2939_MOESM1_ESM.zip]

Archive with 2 entries (2 files):
- 1-20260219_Supplementary Table 1.docx
- 2-20260219_Supplementary Table 1.docx
