# Supplementary material for: Significant correlations between blood lipids, cytokines, and C-reactive protein in healthy humans
Source: Lipids Health Dis. 2026 Apr 9;25:107. doi: 10.1186/s12944-026-02939-w (PMC13078040; doi:10.1186/s12944-026-02939-w)
Supplement: Supplementary file 2 — Supplementary Material 2. [file 12944_2026_2939_MOESM2_ESM.xlsx]

## Sheet: Sheet1
					Suppl. Table 2.
					Variable 1	ρ	Variable 2	Valid N	Spearman	t(N-2)	Benjamini-Hochberg p-values
					Age	rho	Height	165	-0.177827	-2.3071	0.022307
					Age	rho	Flt3L	164	0.298701	3.98371	0.000102
					Age	rho	EN-RAGE	164	-0.253496	-3.33543	0.001056
					Age	rho	FGF-19	164	-0.158241	-2.03978	0.042997
					Age	rho	TNFRSF9	164	-0.26634	-3.51699	0.000566
					Age	rho	CCL20	164	-0.213791	-2.78552	0.005982
					Age	rho	ST1A1	164	-0.181654	-2.3512	0.019916
					Age	rho	ADA	164	-0.220045	-2.87109	0.004638
					Age	rho	TNFB	164	-0.246712	-3.2403	0.001449
					Age	rho	ApoA1	165	0.244965	3.2258	0.001518
					Age	rho	MCHC	165	-0.168095	-2.1771	0.030913
					Age	rho	Tot. Chol.	165	0.248354	3.2733	0.001298
					Age	rho	HDLC	165	0.234687	3.0824	0.002412
					Age	rho	AXIN1	164	-0.158299	-2.04055	0.042919
					Age	rho	SCF	164	0.174938	2.26148	0.02506
					Age	rho	Non-HDLC	165	0.188425	2.4495	0.015363
					Age	rho	TGF-alpha	164	-0.206187	-2.68196	0.008078
					Age	rho	LDLC	165	0.215934	2.8235	0.005343
					Age	rho	CCL19	164	-0.157211	-2.02617	0.044388
					Age	rho	IL-18R1	164	-0.314631	-4.21885	4.1e-05
					Age	rho	Beta-NGF	164	-0.164054	-2.11674	0.035809
					Age	rho	TRANCE	164	-0.156946	-2.02266	0.044753
					Albumin	rho	Height	165	0.338274	4.5893	9e-06
					Albumin	rho	Sex	165	-0.493019	-7.2348	0
					Albumin	rho	CD5	164	-0.211545	-2.75488	0.006544
					Albumin	rho	Flt3L	164	-0.171959	-2.22177	0.027684
					Albumin	rho	DNER	164	0.286685	3.80877	0.000198
					Albumin	rho	EN-RAGE	164	0.253482	3.33523	0.001057
					Albumin	rho	TWEAK	164	0.221368	2.88923	0.004391
					Albumin	rho	TNFB	164	-0.173961	-2.24844	0.025897
					Albumin	rho	CSF-1	164	-0.295612	-3.93855	0.000122
					Albumin	rho	Creatinine	165	0.274505	3.6447	0.00036
					Albumin	rho	ALT	165	0.230449	3.0236	0.002903
					Albumin	rho	CRP	165	-0.180018	-2.3365	0.020682
					Albumin	rho	hsCRP	161	-0.212302	-2.7395	0.006857
					Albumin	rho	Hemoglobin	165	0.437547	6.2125	0
					Albumin	rho	Erythrocytes	165	0.331425	4.4848	1.4e-05
					Albumin	rho	EVF	165	0.418536	5.8836	0
					Albumin	rho	MCH	165	0.162342	2.1005	0.037223
					Albumin	rho	MCHC	165	0.284936	3.7951	0.000208
					Albumin	rho	CRP	165	-0.183082	-2.3776	0.018583
					Albumin	rho	hsCRP	165	-0.202836	-2.6446	0.008978
					Albumin	rho	VEGFA	164	-0.164014	-2.1162	0.035855
					Albumin	rho	uPA	164	0.231951	3.035	0.002803
					Albumin	rho	TRAIL	164	0.218297	2.84714	0.004983
					Albumin	rho	Beta-NGF	164	-0.194067	-2.51793	0.012775
					Albumin	rho	TNF	164	-0.223935	-2.9245	0.003945
					BMI	rho	Height	165	-0.161968	-2.0955	0.037669
					BMI	rho	CD5	164	0.179568	2.3233	0.021406
					BMI	rho	CCL3	164	0.216745	2.82589	0.005309
					BMI	rho	FGF-19	164	-0.278281	-3.6876	0.000309
					BMI	rho	CSF-1	164	0.226793	2.96383	0.003497
					BMI	rho	ApoA1	165	-0.1537	-1.9859	0.048721
					BMI	rho	CRP	165	0.200921	2.6186	0.009662
					BMI	rho	hsCRP	161	0.380621	5.1901	1e-06
					BMI	rho	S-Cortisol	165	-0.202541	-2.6406	0.00908
					BMI	rho	Erythrocytes	165	0.180848	2.3476	0.020094
					BMI	rho	MCV	165	-0.180865	-2.3478	0.020083
					BMI	rho	ApoB	165	0.376224	5.1842	1e-06
					BMI	rho	Platelets	165	0.25005	3.2972	0.001199
					BMI	rho	WBC	165	0.322034	4.3428	2.5e-05
					BMI	rho	Neutrophils	165	0.253186	3.3413	0.001034
					BMI	rho	CRP	165	0.202812	2.6443	0.008986
					BMI	rho	hsCRP	165	0.376657	5.1912	1e-06
					BMI	rho	WBC	162	0.238468	3.106	0.002244
					BMI	rho	Tot. Chol.	165	0.247376	3.2596	0.001358
					BMI	rho	VEGFA	164	0.162174	2.0918	0.038013
					BMI	rho	MCP-3	164	0.32496	4.3734	2.2e-05
					BMI	rho	CDCP1	164	0.2524	3.32	0.001112
					BMI	rho	HDLC	165	-0.268039	-3.5521	0.0005
					BMI	rho	IL6	164	0.401302	5.57646	0
					BMI	rho	TRAIL	164	0.190144	2.46512	0.01474
					BMI	rho	Triglyc.	165	0.329528	4.456	1.5e-05
					BMI	rho	OSM	164	0.191973	2.48972	0.013794
					BMI	rho	CCL4	164	0.202532	2.63237	0.009299
					BMI	rho	Non-HDLC	165	0.354829	4.8454	3e-06
					BMI	rho	LDLC	165	0.286895	3.8236	0.000187
					BMI	rho	FGF-21	164	0.243887	3.20082	0.001649
					BMI	rho	CCL19	164	0.305033	4.07672	7.1e-05
					BMI	rho	IL-10RB	164	0.159708	2.05918	0.041078
					BMI	rho	IL-18R1	164	0.1829	2.36788	0.01907
					BMI	rho	Remnants	165	0.330338	4.4683	1.5e-05
					BMI	rho	TRANCE	164	0.241335	3.16525	0.001851
					BMI	rho	HGF	164	0.312384	4.18546	4.7e-05
					BMI	rho	IL-12B	164	0.224298	2.92949	0.003885
					BMI	rho	Weight	165	0.817562	18.1264	0
					Height	rho	Sex	165	-0.66362	-11.3258	0
					Height	rho	EN-RAGE	164	0.188499	2.443	0.01564
					Height	rho	IL33	164	-0.1577	-2.03263	0.043723
					Height	rho	FGF-19	164	0.160627	2.07134	0.039912
					Height	rho	CCL25	164	0.272612	3.60638	0.000413
					Height	rho	CX3CL1	164	0.207733	2.70298	0.007605
					Height	rho	TNFRSF9	164	0.251397	3.30593	0.001166
					Height	rho	Albumin	165	0.299148	4.0026	9.5e-05
					Height	rho	Creatinine	165	0.493532	7.2448	0
					Height	rho	hsCRP	161	-0.205568	-2.6487	0.008896
					Height	rho	Hemoglobin	165	0.449425	6.4231	0
					Height	rho	Erythrocytes	165	0.400788	5.5851	0
					Height	rho	EVF	165	0.449931	6.4322	0
					Height	rho	MCHC	165	0.266937	3.5363	0.000528
					Height	rho	hsCRP	165	-0.202508	-2.6402	0.009092
					Height	rho	MCP-3	164	-0.159817	-2.0606	0.040938
					Height	rho	IL-17C	164	0.234149	3.06545	0.002547
					Height	rho	MCP-1	164	0.192312	2.4943	0.013624
					Height	rho	CXCL11	164	-0.269123	-3.5566	0.000493
					Height	rho	TRAIL	164	0.238871	3.13097	0.002067
					Height	rho	CXCL1	164	-0.167115	-2.15736	0.032451
					Height	rho	SLAMF1	164	0.160244	2.06628	0.040394
					Height	rho	CCL11	164	0.207511	2.69996	0.007671
					Height	rho	IL-10RB	164	0.1692	2.18507	0.03032
					Height	rho	IL-18R1	164	0.178016	2.30255	0.022576
					Height	rho	Beta-NGF	164	-0.156816	-2.02095	0.044932
					Height	rho	CXCL5	164	-0.247168	-3.24668	0.001419
					Height	rho	TRANCE	164	0.161501	2.08291	0.03883
					Height	rho	MMP-10	164	0.190853	2.47465	0.014367
					Sex	rho	Flt3L	164	0.184377	2.38767	0.018107
					Sex	rho	DNER	164	-0.321248	-4.31767	2.7e-05
					Sex	rho	EN-RAGE	164	-0.269474	-3.56159	0.000484
					Sex	rho	FGF-19	164	-0.155736	-2.00668	0.046448
					Sex	rho	Var119	164	-0.217149	-2.83141	0.005222
					Sex	rho	CCL25	164	-0.250471	-3.29295	0.001217
					Sex	rho	TNFRSF9	164	-0.260661	-3.43647	0.000749
					Sex	rho	TWEAK	164	-0.291505	-3.87871	0.000152
					Sex	rho	ADA	164	-0.248544	-3.26593	0.001332
					Sex	rho	CSF-1	164	0.154634	1.99213	0.048037
					Sex	rho	Albumin	165	-0.443008	-6.3088	0
					Sex	rho	Creatinine	165	-0.540185	-8.1952	0
					Sex	rho	ApoA1	165	0.189849	2.4687	0.014591
					Sex	rho	ALT	165	-0.328974	-4.4476	1.6e-05
					Sex	rho	Hemoglobin	165	-0.716813	-13.1251	0
					Sex	rho	Erythrocytes	165	-0.64829	-10.8706	0
					Sex	rho	EVF	165	-0.692271	-12.2476	0
					Sex	rho	MCV	165	0.153362	1.9814	0.049225
					Sex	rho	MCHC	165	-0.407171	-5.6916	0
					Sex	rho	ApoB	165	-0.178398	-2.3148	0.021873
					Sex	rho	HDLC	165	0.208495	2.7217	0.007201
					Sex	rho	uPA	164	-0.294259	-3.9188	0.000131
					Sex	rho	IL-17C	164	-0.331162	-4.46706	1.5e-05
					Sex	rho	MCP-1	164	-0.277735	-3.67977	0.000317
					Sex	rho	TRAIL	164	-0.40304	-5.60529	0
					Sex	rho	Triglyc.	165	-0.194464	-2.5311	0.012319
					Sex	rho	Non-HDLC	165	-0.173041	-2.2431	0.026239
					Sex	rho	IL18	164	-0.170332	-2.20012	0.029214
					Sex	rho	SLAMF1	164	-0.159867	-2.06128	0.040874
					Sex	rho	CCL11	164	-0.300318	-4.00741	9.3e-05
					Sex	rho	IL-15RA	164	-0.165925	-2.14157	0.033723
					Sex	rho	IL-18R1	164	-0.231194	-3.02456	0.002896
					Sex	rho	PD-L1	164	-0.178043	-2.30291	0.022556
					Sex	rho	Remnants	165	-0.194458	-2.531	0.012321
					Sex	rho	TRANCE	164	-0.232846	-3.04741	0.002696
					Sex	rho	HGF	164	-0.221555	-2.8918	0.004357
					Sex	rho	MMP-10	164	-0.185754	-2.40613	0.017248
					Weight	rho	Height	165	0.38272	5.2889	0
					Weight	rho	Sex	165	-0.347996	-4.7391	5e-06
					Weight	rho	CD5	164	0.198441	2.577	0.010858
					Weight	rho	CCL3	164	0.211055	2.74819	0.006672
					Weight	rho	Var108	164	-0.227935	-2.97958	0.003331
					Weight	rho	EN-RAGE	164	0.18439	2.38785	0.018099
					Weight	rho	FGF-19	164	-0.1613	-2.08025	0.039077
					Weight	rho	TNFRSF9	164	0.17591	2.27443	0.024252
					Weight	rho	CCL20	164	0.204266	2.65589	0.008701
					Weight	rho	CSF-1	164	0.177551	2.29633	0.022938
					Weight	rho	ApoA1	165	-0.200247	-2.6094	0.009913
					Weight	rho	hsCRP	161	0.261334	3.4139	0.000812
					Weight	rho	S-Cortisol	165	-0.188686	-2.453	0.015219
					Weight	rho	Hemoglobin	165	0.379904	5.2434	0
					Weight	rho	Erythrocytes	165	0.402806	5.6187	0
					Weight	rho	EVF	165	0.37067	5.0954	1e-06
					Weight	rho	MCV	165	-0.209613	-2.737	0.006889
					Weight	rho	MCHC	165	0.186224	2.4199	0.016625
					Weight	rho	ApoB	165	0.308682	4.1433	5.5e-05
					Weight	rho	Platelets	165	0.17821	2.3123	0.022015
					Weight	rho	WBC	165	0.266371	3.5283	0.000544
					Weight	rho	Neutrophils	165	0.206117	2.6893	0.007906
					Weight	rho	CRP	165	0.153159	1.9787	0.049529
					Weight	rho	hsCRP	165	0.257553	3.403	0.000839
					Weight	rho	Tot. Chol.	165	0.175914	2.2815	0.023813
					Weight	rho	MCP-3	164	0.215424	2.8078	0.005601
					Weight	rho	CDCP1	164	0.293238	3.9039	0.000139
					Weight	rho	HDLC	165	-0.316187	-4.2551	3.5e-05
					Weight	rho	uPA	164	0.230309	3.0123	0.003009
					Weight	rho	IL6	164	0.341925	4.63112	7e-06
					Weight	rho	CXCL11	164	-0.209624	-2.7287	0.007061
					Weight	rho	TRAIL	164	0.327302	4.40871	1.9e-05
					Weight	rho	Triglyc.	165	0.316603	4.2613	3.4e-05
					Weight	rho	CCL4	164	0.18693	2.42192	0.016542
					Weight	rho	Non-HDLC	165	0.294346	3.9322	0.000124
					Weight	rho	FGF-23	164	0.184651	2.39134	0.017933
					Weight	rho	LDLC	165	0.216104	2.8258	0.005306
					Weight	rho	FGF-21	164	0.233721	3.05952	0.002595
					Weight	rho	CCL19	164	0.288548	3.83578	0.000179
					Weight	rho	IL-10RB	164	0.269438	3.56109	0.000485
					Weight	rho	IL-18R1	164	0.272417	3.6036	0.000417
					Weight	rho	Beta-NGF	164	-0.17988	-2.32747	0.021178
					Weight	rho	Remnants	165	0.317128	4.2692	3.3e-05
					Weight	rho	TRANCE	164	0.327385	4.40996	1.9e-05
					Weight	rho	HGF	164	0.307776	4.1172	6.1e-05
					Suppl. Table 2. Significant correlations between demographic characteristics and laboratory data assessed
					using Pearson’s correlation coefficient. Alanine aminotransferase (ALT); Erythrocyte volume fraction
					(EVF); Mean Corpuscular Hemoglobin Concentration (MCHC); Mean Corpuscular Volume (MCV).
					Correlation		Dancey & Reidy (Psychology)	Quinnipiac University (Politics)	Chan YH (Medicine)
					coefficient
					1	-1	Perfect	Perfect	Perfect
					0.9	-0.9	Strong	Very strong	Very strong
					0.8	-0.8	Strong	Very strong	Very strong
					0.7	-0.7	Strong	Very strong	Moderate
					0.6	-0.6	Moderate	Strong	Moderate
					0.5	-0.5	Moderate	Strong	Fair
					0.4	-0.4	Moderate	Strong	Fair
					0.3	-0.3	Weak	Moderate	Fair
					0.2	-0.2	Weak	Weak	Poor
					0.1	-0.1	Weak	Negligible	Poor
					0	0	Zero	None	None
					Table X. Interpretation of the Pearson´s and Spearman´s correlation coefficients
					Modified from Akoglu, H. Turkish Journal of Emergency Medicine 18 (2018) 91–93

## Sheet: Sheet2
					Suppl. Table 2.
					Variable 1	ρ	Variable 2	Spearman	t(N-2)	Benjamini-Hochberg p-values
					Age	rho	Height	-0.177827	-2.3071	0.022307
					Age*	rho	Flt3L	0.298701	3.98371	0.000102
					Age*	rho	EN-RAGE	-0.253496	-3.33543	0.001056
					Age*	rho	FGF-19	-0.158241	-2.03978	0.042997
					Age*	rho	TNFRSF9	-0.26634	-3.51699	0.000566
					Age*	rho	CCL20	-0.213791	-2.78552	0.005982
					Age*	rho	ST1A1	-0.181654	-2.3512	0.019916
					Age*	rho	ADA	-0.220045	-2.87109	0.004638
					Age*	rho	TNFB	-0.246712	-3.2403	0.001449
					Age	rho	ApoA1	0.244965	3.2258	0.001518
					Age	rho	MCHC	-0.168095	-2.1771	0.030913
					Age	rho	Tot. Chol.	0.248354	3.2733	0.001298
					Age	rho	HDLC	0.234687	3.0824	0.002412
					Age*	rho	AXIN1	-0.158299	-2.04055	0.042919
					Age*	rho	SCF	0.174938	2.26148	0.02506
					Age	rho	Non-HDLC	0.188425	2.4495	0.015363
					Age*	rho	TGF-alpha	-0.206187	-2.68196	0.008078
					Age	rho	LDLC	0.215934	2.8235	0.005343
					Age	rho	CCL19	-0.157211	-2.02617	0.044388
					Age*	rho	IL-18R1	-0.314631	-4.21885	4.1e-05
					Age*	rho	Beta-NGF	-0.164054	-2.11674	0.035809
					Age*	rho	TRANCE	-0.156946	-2.02266	0.044753
					Albumin	rho	Height	0.338274	4.5893	9e-06
					Albumin	rho	Sex	-0.493019	-7.2348	0
					Albumin*	rho	CD5	-0.211545	-2.75488	0.006544
					Albumin*	rho	Flt3L	-0.171959	-2.22177	0.027684
					Albumin*	rho	DNER	0.286685	3.80877	0.000198
					Albumin*	rho	EN-RAGE	0.253482	3.33523	0.001057
					Albumin*	rho	TWEAK	0.221368	2.88923	0.004391
					Albumin*	rho	TNFB	-0.173961	-2.24844	0.025897
					Albumin*	rho	CSF-1	-0.295612	-3.93855	0.000122
					Albumin	rho	Creatinine	0.274505	3.6447	0.00036
					Albumin	rho	ALT	0.230449	3.0236	0.002903
					Albumin	rho	CRP	-0.180018	-2.3365	0.020682
					Albumin	rho	hsCRP	-0.212302	-2.7395	0.006857
					Albumin	rho	Hemoglobin	0.437547	6.2125	0
					Albumin	rho	Erythrocytes	0.331425	4.4848	1.4e-05
					Albumin	rho	EVF	0.418536	5.8836	0
					Albumin	rho	MCH	0.162342	2.1005	0.037223
					Albumin	rho	MCHC	0.284936	3.7951	0.000208
					Albumin	rho	CRP	-0.183082	-2.3776	0.018583
					Albumin	rho	hsCRP	-0.202836	-2.6446	0.008978
					Albumin*	rho	VEGFA	-0.164014	-2.1162	0.035855
					Albumin*	rho	uPA	0.231951	3.035	0.002803
					Albumin*	rho	TRAIL	0.218297	2.84714	0.004983
					Albumin*	rho	Beta-NGF	-0.194067	-2.51793	0.012775
					Albumin*	rho	TNF	-0.223935	-2.9245	0.003945
					BMI	rho	Height	-0.161968	-2.0955	0.037669
					BMI*	rho	CD5	0.179568	2.3233	0.021406
					BMI*	rho	CCL3	0.216745	2.82589	0.005309
					BMI*	rho	FGF-19	-0.278281	-3.6876	0.000309
					BMI*	rho	CSF-1	0.226793	2.96383	0.003497
					BMI	rho	ApoA1	-0.1537	-1.9859	0.048721
					BMI	rho	CRP	0.200921	2.6186	0.009662
					BMI***	rho	hsCRP	0.380621	5.1901	1e-06
					BMI	rho	S-Cortisol	-0.202541	-2.6406	0.00908
					BMI	rho	Erythrocytes	0.180848	2.3476	0.020094
					BMI	rho	MCV	-0.180865	-2.3478	0.020083
					BMI	rho	ApoB	0.376224	5.1842	1e-06
					BMI	rho	Platelets	0.25005	3.2972	0.001199
					BMI	rho	WBC	0.322034	4.3428	2.5e-05
					BMI	rho	Neutrophils	0.253186	3.3413	0.001034
					BMI	rho	CRP	0.202812	2.6443	0.008986
					BMI	rho	hsCRP	0.376657	5.1912	1e-06
					BMI**	rho	WBC	0.238468	3.106	0.002244
					BMI	rho	Tot. Chol.	0.247376	3.2596	0.001358
					BMI*	rho	VEGFA	0.162174	2.0918	0.038013
					BMI*	rho	MCP-3	0.32496	4.3734	2.2e-05
					BMI*	rho	CDCP1	0.2524	3.32	0.001112
					BMI	rho	HDLC	-0.268039	-3.5521	0.0005
					BMI*	rho	IL6	0.401302	5.57646	0
					BMI*	rho	TRAIL	0.190144	2.46512	0.01474
					BMI	rho	Triglyc.	0.329528	4.456	1.5e-05
					BMI*	rho	OSM	0.191973	2.48972	0.013794
					BMI*	rho	CCL4	0.202532	2.63237	0.009299
					BMI	rho	Non-HDLC	0.354829	4.8454	3e-06
					BMI	rho	LDLC	0.286895	3.8236	0.000187
					BMI*	rho	FGF-21	0.243887	3.20082	0.001649
					BMI*	rho	CCL19	0.305033	4.07672	7.1e-05
					BMI*	rho	IL-10RB	0.159708	2.05918	0.041078
					BMI*	rho	IL-18R1	0.1829	2.36788	0.01907
					BMI	rho	Remnants	0.330338	4.4683	1.5e-05
					BMI*	rho	TRANCE	0.241335	3.16525	0.001851
					BMI*	rho	HGF	0.312384	4.18546	4.7e-05
					BMI*	rho	IL-12B	0.224298	2.92949	0.003885
					BMI	rho	Weight	0.817562	18.1264	0
					Height	rho	Sex	-0.66362	-11.3258	0
					Height*	rho	EN-RAGE	0.188499	2.443	0.01564
					Height*	rho	IL33	-0.1577	-2.03263	0.043723
					Height*	rho	FGF-19	0.160627	2.07134	0.039912
					Height*	rho	CCL25	0.272612	3.60638	0.000413
					Height*	rho	CX3CL1	0.207733	2.70298	0.007605
					Height*	rho	TNFRSF9	0.251397	3.30593	0.001166
					Height	rho	Albumin	0.299148	4.0026	9.5e-05
					Height	rho	Creatinine	0.493532	7.2448	0
					Height***	rho	hsCRP	-0.205568	-2.6487	0.008896
					Height	rho	Hemoglobin	0.449425	6.4231	0
					Height	rho	Erythrocytes	0.400788	5.5851	0
					Height	rho	EVF	0.449931	6.4322	0
					Height	rho	MCHC	0.266937	3.5363	0.000528
					Height	rho	hsCRP	-0.202508	-2.6402	0.009092
					Height*	rho	MCP-3	-0.159817	-2.0606	0.040938
					Height*	rho	IL-17C	0.234149	3.06545	0.002547
					Height*	rho	MCP-1	0.192312	2.4943	0.013624
					Height*	rho	CXCL11	-0.269123	-3.5566	0.000493
					Height*	rho	TRAIL	0.238871	3.13097	0.002067
					Height*	rho	CXCL1	-0.167115	-2.15736	0.032451
					Height*	rho	SLAMF1	0.160244	2.06628	0.040394
					Height*	rho	CCL11	0.207511	2.69996	0.007671
					Height*	rho	IL-10RB	0.1692	2.18507	0.03032
					Height*	rho	IL-18R1	0.178016	2.30255	0.022576
					Height*	rho	Beta-NGF	-0.156816	-2.02095	0.044932
					Height*	rho	CXCL5	-0.247168	-3.24668	0.001419
					Height*	rho	TRANCE	0.161501	2.08291	0.03883
					Height*	rho	MMP-10	0.190853	2.47465	0.014367
					Sex*	rho	Flt3L	0.184377	2.38767	0.018107
					Sex*	rho	DNER	-0.321248	-4.31767	2.7e-05
					Sex*	rho	EN-RAGE	-0.269474	-3.56159	0.000484
					Sex*	rho	FGF-19	-0.155736	-2.00668	0.046448
					Sex*	rho	Var119	-0.217149	-2.83141	0.005222
					Sex*	rho	CCL25	-0.250471	-3.29295	0.001217
					Sex*	rho	TNFRSF9	-0.260661	-3.43647	0.000749
					Sex*	rho	TWEAK	-0.291505	-3.87871	0.000152
					Sex*	rho	ADA	-0.248544	-3.26593	0.001332
					Sex*	rho	CSF-1	0.154634	1.99213	0.048037
					Sex	rho	Albumin	-0.443008	-6.3088	0
					Sex	rho	Creatinine	-0.540185	-8.1952	0
					Sex	rho	ApoA1	0.189849	2.4687	0.014591
					Sex	rho	ALT	-0.328974	-4.4476	1.6e-05
					Sex	rho	Hemoglobin	-0.716813	-13.1251	0
					Sex	rho	Erythrocytes	-0.64829	-10.8706	0
					Sex	rho	EVF	-0.692271	-12.2476	0
					Sex	rho	MCV	0.153362	1.9814	0.049225
					Sex	rho	MCHC	-0.407171	-5.6916	0
					Sex	rho	ApoB	-0.178398	-2.3148	0.021873
					Sex	rho	HDLC	0.208495	2.7217	0.007201
					Sex*	rho	uPA	-0.294259	-3.9188	0.000131
					Sex*	rho	IL-17C	-0.331162	-4.46706	1.5e-05
					Sex*	rho	MCP-1	-0.277735	-3.67977	0.000317
					Sex*	rho	TRAIL	-0.40304	-5.60529	0
					Sex	rho	Triglyc.	-0.194464	-2.5311	0.012319
					Sex	rho	Non-HDLC	-0.173041	-2.2431	0.026239
					Sex*	rho	IL18	-0.170332	-2.20012	0.029214
					Sex*	rho	SLAMF1	-0.159867	-2.06128	0.040874
					Sex*	rho	CCL11	-0.300318	-4.00741	9.3e-05
					Sex*	rho	IL-15RA	-0.165925	-2.14157	0.033723
					Sex*	rho	IL-18R1	-0.231194	-3.02456	0.002896
					Sex*	rho	PD-L1	-0.178043	-2.30291	0.022556
					Sex	rho	Remnants	-0.194458	-2.531	0.012321
					Sex*	rho	TRANCE	-0.232846	-3.04741	0.002696
					Sex*	rho	HGF	-0.221555	-2.8918	0.004357
					Sex*	rho	MMP-10	-0.185754	-2.40613	0.017248
					Weight	rho	Height	0.38272	5.2889	0
					Weight	rho	Sex	-0.347996	-4.7391	5e-06
					Weight*	rho	CD5	0.198441	2.577	0.010858
					Weight*	rho	CCL3	0.211055	2.74819	0.006672
					Weight*	rho	Var108	-0.227935	-2.97958	0.003331
					Weight*	rho	EN-RAGE	0.18439	2.38785	0.018099
					Weight*	rho	FGF-19	-0.1613	-2.08025	0.039077
					Weight*	rho	TNFRSF9	0.17591	2.27443	0.024252
					Weight*	rho	CCL20	0.204266	2.65589	0.008701
					Weight*	rho	CSF-1	0.177551	2.29633	0.022938
					Weight	rho	ApoA1	-0.200247	-2.6094	0.009913
					Weight***	rho	hsCRP	0.261334	3.4139	0.000812
					Weight	rho	S-Cortisol	-0.188686	-2.453	0.015219
					Weight	rho	Hemoglobin	0.379904	5.2434	0
					Weight	rho	Erythrocytes	0.402806	5.6187	0
					Weight	rho	EVF	0.37067	5.0954	1e-06
					Weight	rho	MCV	-0.209613	-2.737	0.006889
					Weight	rho	MCHC	0.186224	2.4199	0.016625
					Weight	rho	ApoB	0.308682	4.1433	5.5e-05
					Weight	rho	Platelets	0.17821	2.3123	0.022015
					Weight	rho	WBC	0.266371	3.5283	0.000544
					Weight	rho	Neutrophils	0.206117	2.6893	0.007906
					Weight	rho	CRP	0.153159	1.9787	0.049529
					Weight	rho	hsCRP	0.257553	3.403	0.000839
					Weight	rho	Tot. Chol.	0.175914	2.2815	0.023813
					Weight*	rho	MCP-3	0.215424	2.8078	0.005601
					Weight*	rho	CDCP1	0.293238	3.9039	0.000139
					Weight	rho	HDLC	-0.316187	-4.2551	3.5e-05
					Weight*	rho	uPA	0.230309	3.0123	0.003009
					Weight*	rho	IL6	0.341925	4.63112	7e-06
					Weight*	rho	CXCL11	-0.209624	-2.7287	0.007061
					Weight*	rho	TRAIL	0.327302	4.40871	1.9e-05
					Weight	rho	Triglyc.	0.316603	4.2613	3.4e-05
					Weight*	rho	CCL4	0.18693	2.42192	0.016542
					Weight	rho	Non-HDLC	0.294346	3.9322	0.000124
					Weight*	rho	FGF-23	0.184651	2.39134	0.017933
					Weight	rho	LDLC	0.216104	2.8258	0.005306
					Weight*	rho	FGF-21	0.233721	3.05952	0.002595
					Weight*	rho	CCL19	0.288548	3.83578	0.000179
					Weight*	rho	IL-10RB	0.269438	3.56109	0.000485
					Weight*	rho	IL-18R1	0.272417	3.6036	0.000417
					Weight*	rho	Beta-NGF	-0.17988	-2.32747	0.021178
					Weight	rho	Remnants	0.317128	4.2692	3.3e-05
					Weight*	rho	TRANCE	0.327385	4.40996	1.9e-05
					Weight*	rho	HGF	0.307776	4.1172	6.1e-05
					Suppl. Table 2. Significant correlations between demographic characteristics and laboratory data assessed
					using Pearson’s correlation coefficient. Alanine aminotransferase (ALT); Erythrocyte volume fraction
					(EVF); Mean Corpuscular Hemoglobin Concentration (MCHC); Mean Corpuscular Volume (MCV).
					Other abbreviations are defined in the manuscript.
					N = 165; * = 164; ** = 162; *** = 161.
					Interpretation of the Spearman´s correlation coefficients according to Schober et al. Anesth Analg 2018, 126, 1763-1768
					2018, 126, 1763-1768:
					0.00–0.10: negligible correlation
					0.10–0.39: weak correlation
					0.40–0.69: moderate correlation
					0.70–0.89: strong correlation
					0.90–1.00: very strong correlation
